# Supplementary material for: Differentiation alters stem cell nuclear architecture, mechanics, and mechano-sensitivity
Source: eLife. 2016 Nov 30;5:e18207. doi: 10.7554/eLife.18207 (PMC5148611; doi:10.7554/eLife.18207)
Supplement: Source code 1. — DOI: http://dx.doi.org/10.7554/eLife.18207.024 [file elife-18207-code1.zip]

Archive with 6 entries (6 files):
- ApplyThresh.docx
- ExtractImage.docx
- GeneratingPrint.docx
- GeneratingPrintName.docx
- Main_SobelNucleusAnalysisV1.docx
- ThreshMode.docx
